# Supplementary material for: Impact of Gut Dysbiosis on the Risk of Non-Small-Cell Lung Cancer
Source: Int J Environ Res Public Health. 2022 Nov 30;19(23):15991. doi: 10.3390/ijerph192315991 (PMC9740010; doi:10.3390/ijerph192315991)
Supplement: Supplementary file 1 [file ijerph-19-15991-s001.zip]

Archive with 1 entries (1 files):
- ijerph-2039643-supplementary.pdf
